# Supplementary material for: Molecular indices of viral disease development in wild migrating salmon
Source: Conserv Physiol. 2017 Jun 27;5(1):cox036. doi: 10.1093/conphys/cox036 (PMC5499884; doi:10.1093/conphys/cox036)
Supplement: Supplementary Data [file Miller_ConservationPhysiologyVDD_SupplementalTables_Final_Revised.xlsx]

## Sheet: Table S1 Proposed Biomarker Pa
Supplemental Table S1. Description of biomarker signatures and analyses from which the candidate VDD biomarker panel was derived. ‘Features’ indicates the number of features on the GRASP16K platform. All but the Krasnov (PBP005) and the Skjesol (PBP006) panels were derived from GRASP16K data. Krasnov et al. 2011a used data from the SIQ2/SIQ3 platform while Skjesol et al. 2011a used data from the …
SignatureID	Display Label	Features	Analysis Samples	Method	Description
PBP005	Krasnov 2011a Table 1 (16K)	71	--		List of 16K features mapped through gene names in Krasnov et al. 2011a Table 1 (25 genes mapped to 71 unique 16K features)
PBP006	Skjseol 2011a Table 2 VR (16K)	53	81		List of 16K features mapped through gene names in Skjesol et al. 2011a Table 2 Virus-responsive(19 genes mapped to 53 unique 16K features)
PBP007	Purcell 2011 S1+S2 (16K)	435	12		435 IHNV response features from combined Suppl. Tables 1+2 in Purcell et al. 2011 (16K)
PBP016	GS1 in CS0301u subset of 2005 IHNV Atlantic	20	25	GeneShaving	20 features selected in combined viral response subset (CS0301u) of 2005 IHNV Atlantic data set (ID015d) using Gene Shaving (cluster 1).
PBP018	GS2 in CS0301u subset of 2005 IHNV Sockeye	18	45	GeneShaving	18 features selected in combined viral response subset (CS0301u) of 2005 IHNV Sockeye data set (ID013f) using Gene Shaving (cluster 2).
PBP019	GS1 in CS0301u subset of 2005 IHNV Chum	34	19	GeneShaving	34 features selected in combined viral response subset (CS0301u) of 2005 IHNV Chum data set (ID017f) using Gene Shaving (cluster 1).
PBP020	GS3 in CS0301u subset of 2005 IHNV Sa+So	11	70	GeneShaving	11 features selected in combined viral response subset (CS0301u) of combined 2005 IHNV Atlantic+Sockeye data set (CD0301u) using Gene Shaving (cluster 3).
PBP021	GS2 in CS0301u subset of 2005 IHNV Sa+So+Chu	5	103	GeneShaving	5 features selected in combined viral response subset (CS0301u) of combined 2005 IHNV Atlantic+Sockeye+Chinook+Chum data set (CD0301u) using Gene Shaving (cluster 2).
PBP022	GS2 in Purcell-2005 IHNV Sockeye	15	45	GeneShaving	15 features selected in Purcell subset of 2005 IHNV Sockeye data set (ID013f_ES0032) using Gene Shaving (cluster 2).
PBP024	GS1 in Purcell-2005 IHNV Sockeye	19	25	GeneShaving	19 features selected in Purcell subset of 2005 IHNV Atlantic data set (ID015d_ES0032) using Gene Shaving (cluster 1).

## Sheet: Table S2_Discovery Analysis
Supplemental Table S2. Feature inclusion tables for the VDD discovery analysis pipeline, starting with the 532 CS0301u signature and ending with the resolution of the CPS301 signature that formed the basis of the VDD panel assays developed. Not included in this table are features from Krasnov et al. 2011a that did not map to the GRASP 16K array (DDX58 (2 features; aka RIG1), BANF1, GVINP1, HERC4,…
			Published Signatures: 532 CS0301u Panel			Refinement Panel: 54 biomarkers					Consistency Check		Directionality
			PBP005	PBP006	PBP007	PBP016	PBP018	PBP019	PBP020	PBP021	PBP022	PBP024	CPS301
	GENEID	DESCRIPTION	Krasnov 2011a Tab1 (16K)	Skjseol 2011a Tab2 VR (16K)	Purcell 2011 S1+S2 (16K)	GS1 in 2005 IHNV Sasa	GS2 in 2005 IHNV Sockeye	GS1 in 2005 IHNV Chum	GS3 in 2005 IHNV Sa+So	GS2 in 2005 IHNV Sa+So+Chi+Chu	GS2 in Purcell-2005 IHNV Sockeye	GS1 in Purcell-2005 IHNV Sockeye	Consistent directional response (up-regulation) across species in IHNv challenge studies	Count
CB516446	MX	Interferon-induced GTP-binding protein Mx			X	X	X	X	X	X	X	X	X	9
CA051193	PSMB9	Proteasome subunit beta type-9 precursor		X				X					X	3
CB499972	PXMP2	Peroxisomal membrane protein 2			X	X	X	X	X	X	X	X	X	9
CA064302	PSMB9	Proteasome subunit beta type-9 precursor		X				X					X	3
CA058263	RSAD2	Radical S-adenosyl methionine domain-containing protein 2	X			X	X	X	X	X			X	7
CA038316	RSAD2	Radical S-adenosyl methionine domain-containing protein 2	X		X			X		X			X	5
CA050950	STAT1	Signal transducer and activator of transcription 1-alpha/beta			X	X	X	X	X		X	X	X	8
CA056962	USP18	Ubl carboxyl-terminal hydrolase 18			X		X	X	X		X		X	6
CA064247	CD9	CD9 antigen	X				X		X				X	4
CB499451	CD9	CD9 antigen	X				X						X	3
CB511108	COX4NB	Neighbor of COX4			X			X					X	3
CB492720	FRK	Tyrosine-protein kinase FRK			X		X				X		X	4
CB499134	GNL3	Guanine nucleotide-binding protein-like 3			X	X		X				X	X	5
CA060884	HERC6	Probable E3 ubiquitin-protein ligase HERC6			X		X				X		X	4
CA064047	IFI35	Interferon-induced 35 kDa protein homolog		X	X			X					X	4
CA051350	IFIT5	Interferon-induced protein with tetratricopeptide repeats 5	X		X	X	X		X		X	X	X	8
CA063565	IRF1	Interferon regulatory factor 1			X	X		X				X	X	5
CN442559	IRF7	Interferon regulatory factor 7			X	X		X				X	X	5
CB515011	GAL3BP	Galectin-3-binding protein precursor		X	X	X		X				X	X	6
CB516631	MOV10	Putative helicase MOV-10			X		X				X		X	4
CA047116	PLAC8L1	PLAC8-like protein 1			X	X						X	X	4
CA057830	PLAUR	Urokinase plasminogen activator surface receptor precursor			X		X	X			X		X	5
CA061622	PSMB8	Proteasome subunit beta type-8 precursor			X	X						X	X	4
CA053171	RNF213	RING finger protein 213			X			X					X	3
CB516813	STAT1	Signal transducer and activator of transcription 1-alpha/beta			X			X					X	3
CK990445	UBE3A	Ubiquitin-protein ligase E3A			X	X		X				X	X	5
CA048910		UNKNOWN			X	X	X		X		X	X	X	7
CA063232		unknown protein [Siniperca chuatsi]			X	X		X				X	X	5
CA054168	GIG2L (CD9)	PREDICTED: similar to interferon-inducible protein Gig2 [Danio rerio]	X		X			X					X	4
CA058271	GIG2L (CD9)	PREDICTED: similar to interferon-inducible protein Gig2 [Danio rerio]	X		X			X					X	4
CK990587		PREDICTED: similar to stonustoxin beta-subunit [Danio rerio]			X	X						X	X	4
CA059288		UNKNOWN			X		X				X		X	4
CB497161		45217 pfam05316, VAR1, Mitochondrial ribosomal protein (VAR1). This family consists of the yeast mitochondrial ribosomal proteins VAR1. Mitochondria possess their own ribosomes responsible for the synthesis of a small number of proteins encoded by the ...			X		X				X		X	4
CA040505		Oncorhynchus mykiss VHSV-induced protein-10 mRNA, complete cds	X					X					X	3
CB494001		45362 pfam05462, Dicty_CAR, Slime mold cyclic AMP receptor. This family consists of cyclic AMP receptor (CAR) proteins from slime molds. CAR proteins are responsible for controlling development in Dictyostelium discoideum..			X			X					X	3
CA046766		84229 PRK12678, PRK12678, transcription termination factor Rho.			X			X					X	3
CA038063		unknown protein [Siniperca chuatsi]			X			X					X	3
CB500614		Zinc-binding protein A33			X			X					X	3
CB488406	2007-09-01	Septin-7			X									1
CB505255	ABCF2	ATP-binding cassette sub-family F member 2			X									1
CB490752	ACBD7	Acyl-CoA-binding domain-containing protein 7			X									1
CA048345	ACOX1	Acyl-coenzyme A oxidase 1, peroxisomal			X									1
CB494343	AHCY-B	Adenosylhomocysteinase B			X									1
CA053062	ALAS1	5-aminolevulinate synthase, nonspecific, mitochondrial precursor			X									1
CA044223	ALD9A1A	Aldehyde dehydrogenase family 9 member A1-A			X									1
CB492684	ANXA1	Annexin A1			X									1
CA057647	APBA1	Amyloid beta A4 precursor protein-binding family A member 1			X									1
CB493998	ARPC5	Actin-related protein 2/3 complex subunit 5			X									1
CA056159	ARRDC2	Arrestin domain-containing protein 2			X									1
CA058801	ARSK	Arylsulfatase K precursor			X									1
CB500560	ASCC3L1	U5 small nuclear ribonucleoprotein 200 kDa helicase			X									1
CA059813	ASCC3L1	U5 small nuclear ribonucleoprotein 200 kDa helicase			X									1
CA042504	ASMTL	N-acetylserotonin O-methyltransferase-like protein			X									1
CB492576	ASS1	Argininosuccinate synthase			X									1
CB514611	ATP10D	Probable phospholipid-transporting ATPase VD			X									1
CK991267	ATP6V0C	Vacuolar ATP synthase 16 kDa proteolipid subunit			X									1
CA045012	ATPIF1	ATPase inhibitor, mitochondrial precursor			X									1
CB505698	BANF1	Barrier-to-autointegration factor	X		X									2
CB496898	BANF1	Barrier-to-autointegration factor	X											1
CA058200	BANF1	Barrier-to-autointegration factor	X											1
CB496654	BANF1	Barrier-to-autointegration factor	X											1
CA057381	BANF1	Barrier-to-autointegration factor	X											1
CB492685	BANF1	Barrier-to-autointegration factor	X											1
CA060011	BANF1	Barrier-to-autointegration factor	X											1
CA768207	BANF1	Barrier-to-autointegration factor	X											1
CB512373	BANF1	Barrier-to-autointegration factor	X											1
CA057098	BANF1	Barrier-to-autointegration factor	X											1
CA060107	BANF1	Barrier-to-autointegration factor	X											1
CB491851	BANF1	Barrier-to-autointegration factor	X											1
CB510980	BANF1	Barrier-to-autointegration factor	X											1
CA052247	BCL2L14	Apoptosis facilitator Bcl-2-like 14 protein			X									1
CB492660	BTD	Biotinidase precursor			X									1
CA063762	BTF3	Transcription factor BTF3			X									1
CA063956	C1QC	Complement C1q subcomponent subunit C precursor			X									1
CA037686	C1QL2	Complement C1q-like protein 2 precursor			X									1
CB508046	C1ql2	Complement C1q-like protein 2 precursor			X									1
CA050157	C6ORF72	Uncharacterized protein C6orf72 precursor			X									1
CB501199	C6ORF72	Uncharacterized protein C6orf72 precursor			X									1
CA064321	CAP1	Adenylyl cyclase-associated protein 1			X									1
CK991001	CAP1	Adenylyl cyclase-associated protein 1			X									1
CA042931	CCT1	T-complex protein 1 subunit alpha			X									1
CK990275	CD74	HLA class II histocompatibility antigen gamma chain			X									1
CA060555	CD74	H-2 class II histocompatibility antigen gamma chain			X									1
CA063170	CD9	CD9 antigen	X											1
CB515563	CD9	CD9 antigen	X											1
CA042084	CD9	CD9 antigen	X											1
CA049273	CD9	CD9 antigen	X											1
CA063594	CD9	CD9 antigen	X											1
CB493888	CD9	CD9 antigen	X											1
CB499301	CD9	CD9 antigen	X											1
CA063008	CDC26	Anaphase-promoting complex subunit CDC26			X									1
CB498335	CFP	Properdin precursor			X									1
CA061339	CLDN14	Claudin-14			X									1
CB511048	CLEC4E	C-type lectin domain family 4 member E			X									1
CB498518	COL1A2	Collagen alpha-2(I) chain precursor			X									1
CB486593	COL1A2	Collagen alpha-2(I) chain precursor			X									1
CB517208	CORO1A	Coronin-1A			X									1
CB501644	COX4NB	Neighbor of COX4			X									1
CA058425	CPA1	Carboxypeptidase A1 precursor			X									1
CA060431	CRYL1	Lambda-crystallin			X									1
CA060587	CSRP1	Cysteine and glycine-rich protein 1			X									1
CB502353	CYB5R3	NADH-cytochrome b5 reductase 3			X									1
CB494539	CYC	Cytochrome c			X	X						X		3
CB492393	CYC	Cytochrome c			X									1
CA044359	CYP1A3	Cytochrome P450 1A3			X			X						2
CA043820	DHRS1	Dehydrogenase/reductase SDR family member 1			X									1
CA042907	DNA2	DNA2-like helicase			X									1
CA058577	DNAJA2	DnaJ homolog subfamily A member 2			X									1
CA049985	DNAJA4	DnaJ homolog subfamily A member 4			X									1
CA059041	DPYSL3	Dihydropyrimidinase-related protein 3			X									1
CA043875	E2F4	Transcription factor E2F4			X									1
CB497678	EEF1A	Elongation factor 1-alpha			X									1
CK991032	EEF1AO	Elongation factor 1-alpha, oocyte form			X									1
CA044505	EEF1D	Elongation factor 1-delta			X									1
CA052512	EEF1G	Elongation factor 1-gamma			X									1
CA055797	EEF1G	Elongation factor 1-gamma			X									1
CB515835	EEF2	Elongation factor 2			X									1
CK991054	EEF2	Elongation factor 2			X									1
CA053441	EIF2B3	Translation initiation factor eIF-2B subunit gamma			X									1
CB493345	EIF3F	Eukaryotic translation initiation factor 3 subunit F			X									1
CB509498	EIF3F	Eukaryotic translation initiation factor 3 subunit F			X									1
CA058579	EIF4G3	Eukaryotic translation initiation factor 4 gamma 3			X									1
CB489707	ELOF1	Transcription elongation factor 1 homolog			X									1
CA055124	EMR1	EGF-like module-containing mucin-like hormone receptor-like 1 precursor			X									1
CA054659	FABP2	Fatty acid-binding protein, intestinal			X									1
CK991115	FAU	Ubiquitin-like protein FUBI	X		X									2
CA768254	FAU	Ubiquitin-like protein FUBI	X											1
CB492525	FAU	Ubiquitin-like protein FUBI	X											1
CB493600	FAU	Ubiquitin-like protein FUBI	X											1
CA060859	FLI1	Friend leukemia integration 1 transcription factor			X									1
CA062473	FYB	FYN-binding protein			X									1
CA051087	GCA	Grancalcin			X									1
CB496385	GCHFR	GTP cyclohydrolase 1 feedback regulatory protein			X									1
CA037457	GMFG	Glia maturation factor gamma			X									1
CA055402	GNB2L1	Guanine nucleotide-binding protein subunit beta-2-like 1			X									1
CB497163	GNB2L1	Guanine nucleotide-binding protein subunit beta-2-like 1			X									1
CK990629	GOT2	Aspartate aminotransferase, mitochondrial precursor			X									1
CB494642	GSTK1	Glutathione S-transferase kappa 1			X									1
CA063445	GVIN1	Interferon-induced very large GTPase 1	X											1
CB510084	GVIN1	Interferon-induced very large GTPase 1	X											1
CB510682	H1FX	Histone H1x			X									1
CB492849	H2AFX	Histone H2A.x			X									1
CA055080	H2AFY2	Core histone macro-H2A.2			X									1
CB502631	H2-Eb1	H-2 class II histocompatibility antigen, I-E beta chain precursor			X									1
CB490854	HADHA	Trifunctional enzyme subunit alpha, mitochondrial precursor			X									1
CB501208	HBA4	Hemoglobin subunit alpha-4			X									1
CA063402	HGFL	Phosphoinositide-3-kinase-interacting protein 1 precursor			X									1
CB496983	HHEX	Hematopoietically-expressed homeobox protein HHEX			X									1
CA039497	HPX	Hemopexin precursor			X									1
CA767816	HSC71	Heat shock cognate 70 kDa protein			X									1
CB502683	HSC71	Heat shock cognate 70 kDa protein			X									1
CA767842	HSP90AB1	Heat shock protein HSP 90-beta			X									1
CA053225	HSPA4	Heat shock 70 kDa protein 4			X									1
CB493302	IFI35	Interferon-induced 35 kDa protein homolog		X	X									2
CA064287	IFI44	Interferon-induced protein 44	X	X	X									3
CA060054	IFI44	Interferon-induced protein 44	X	X	X									3
CA064171	IFI44	Interferon-induced protein 44	X	X	X									3
CB499374	IFI44	Interferon-induced protein 44	X	X										2
CA042740	IFIT5	Interferon-induced protein with tetratricopeptide repeats 5	X											1
CA054084	IFIT5	Interferon-induced protein with tetratricopeptide repeats 5	X											1
CA040840	IGLL1	Immunoglobulin lambda-like polypeptide 1 precursor			X									1
CK990633	IGLL1	Immunoglobulin lambda-like polypeptide 1 precursor			X									1
CA050149	IRG1	Immune-responsive gene 1 protein			X									1
CA041895	LGALS2	Galectin-2		X										1
CB492756	LGALS2	Galectin-2		X										1
CB497924	LGALS2	Galectin-2		X										1
CB502881	LGALS2	Galectin-2		X										1
CA044248	LGALS2	Galectin-2		X										1
CA052520	LGALS9	Galectin-9		X	X	X						X		4
CA060176	LGALS9	Galectin-9		X	X									2
CA061919	LGALS9	Galectin-9		X				X						2
CA044879	LGALS9	Galectin-9		X	X									2
CA044358	LGALS9	Galectin-9		X										1
CB512659	LGALS9	Galectin-9		X										1
CB514495	LMO2	Rhombotin-2			X									1
CB492902	MGAT3	Beta-1,4-mannosyl-glycoprotein 4-beta-N-acetylglucosaminyltransferase			X									1
DN048269		Uknown			X									1
DN047900		Uknown			X									1
DN047593		Uknown			X									1
DN047729		Uknown			X									1
CX984314		Uknown			X									1
DN048099		Uknown			X									1
DN048112		Uknown			X									1
CA054282	MLKL	Mixed lineage kinase domain-like protein			X									1
CA050811	MORF4L1	Mortality factor 4-like protein 1			X									1
CB503392	MT-CO1	Cytochrome c oxidase subunit 1			X									1
CA038144	MT-CO1	Cytochrome c oxidase subunit 1			X									1
CB498295	MT-CO2	Cytochrome c oxidase subunit 2			X									1
CN442528	MT-CO2	Cytochrome c oxidase subunit 2			X									1
CA050636	MTHFD2	Bifunctional methylenetetrahydrofolate dehydrogenase/cyclohydrolase, mitochondrial precursor			X									1
CA051325	MYD88	Myeloid differentiation primary response protein MyD88			X									1
CA048073	MYL9	Myosin regulatory light chain 2, smooth muscle isoform			X									1
CB494566	NACA	Nascent polypeptide-associated complex subunit alpha			X									1
CA050455	NAGA	Alpha-N-acetylgalactosaminidase			X									1
CA059978	NAMPT	Nicotinamide phosphoribosyltransferase			X			X						2
CB498685	NAT5	N-acetyltransferase 5			X									1
CA049903	NCOA4	Nuclear receptor coactivator 4			X									1
CA051957	NDUFB2	NADH dehydrogenase [ubiquinone] 1 beta subcomplex subunit 2, mitochondrial precursor			X									1
CB516220	NFKBIA	NF-kappa-B inhibitor alpha			X									1
CB491301	NFX1	Transcriptional repressor NF-X1	X											1
CB498313	NFX1	Transcriptional repressor NF-X1	X											1
CA062865	NLRP5	NACHT, LRR and PYD domains-containing protein 5			X									1
CA037720	NR0B2	Nuclear receptor subfamily 0 group B member 2			X									1
CB497385	NUPR1	Nuclear protein 1			X									1
CA053781	PARK7	Protein DJ-1			X									1
CA058064	PARP12	Poly [ADP-ribose] polymerase 12			X									1
CA062784	PARP14	Poly [ADP-ribose] polymerase 14			X	X						X		3
CA054622	PARP15	Poly [ADP-ribose] polymerase 15			X									1
CB499801	PBX1	Pre-B-cell leukemia transcription factor 1			X									1
CB498769	PCNA	Proliferating cell nuclear antigen			X									1
CA037841	PDCL3	Phosducin-like protein 3			X									1
CA043836	PDCL3	Phosducin-like protein 3			X									1
CA048307	PDZD11	PDZ domain-containing protein 11			X									1
CA062258	PFN2	Profilin-2			X									1
CA052837	PGAM1	Phosphoglycerate mutase 1			X									1
CB492827	PGM1	Phosphoglucomutase-1			X									1
CA042009	PGRMC1	Membrane-associated progesterone receptor component 1			X									1
CB501191	PIGP	Phosphatidylinositol N-acetylglucosaminyltransferase subunit P			X									1
CA042288	POLR2D	DNA-directed RNA polymerase II subunit RPB4			X									1
CA043848	POLR3K	DNA-directed RNA polymerase III subunit RPC10			X									1
BU965588	PPIA	Peptidyl-prolyl cis-trans isomerase A			X									1
CA056844	PRIC285	Peroxisomal proliferator-activated receptor A-interacting complex 285 kDa protein			X									1
CA063266	PRIC285	Peroxisomal proliferator-activated receptor A-interacting complex 285 kDa protein			X									1
CB493732	PSMB7	Proteasome subunit beta type-7 precursor			X									1
CB497298	PSMB7	Proteasome subunit beta type-7 precursor			X									1
CA051372	PSMB9	Proteasome subunit beta type-9 precursor		X	X									2
CB511632	PSMB9	Proteasome subunit beta type-9 precursor		X										1
CB493974	PSMD11	26S proteasome non-ATPase regulatory subunit 11			X									1
CB501462	PSME2	Proteasome activator complex subunit 2			X									1
CA043869	PYCARD	Apoptosis-associated speck-like protein containing a CARD			X									1
CK991206	PZP	Pregnancy zone protein precursor			X									1
CA063227	RAI16	Retinoic acid-induced protein 16	X											1
CB515911	RAI16	Retinoic acid-induced protein 16	X											1
CA051578	RAN	GTP-binding nuclear protein Ran			X									1
CA054079	RDH3	Retinol dehydrogenase 3			X									1
CA049880	REEP5	Receptor expression-enhancing protein 5			X									1
CB512493	RPE	Ribulose-phosphate 3-epimerase			X									1
CA050671	RPL10	60S ribosomal protein L10			X									1
CB496951	RPL10	60S ribosomal protein L10			X									1
CA045007	RPL10A	60S ribosomal protein L10a			X									1
CA061648	RPL10A	60S ribosomal protein L10a			X									1
CB516200	RPL11	60S ribosomal protein L11			X									1
CA044425	RPL12	60S ribosomal protein L12			X									1
CA037667	RPL13A	60S ribosomal protein L13a			X									1
CA063108	rpl15	60S ribosomal protein L15			X									1
CB496746	RPL18A	60S ribosomal protein L18			X									1
CB510621	RPL18A	60S ribosomal protein L18a			X									1
CB515441	RPL18A	60S ribosomal protein L18a			X									1
CB498637	RPL19	60S ribosomal protein L19			X									1
CA046247	RPL21	60S ribosomal protein L21			X									1
CB511455	RPL21	60S ribosomal protein L21			X									1
CK990425	RPL22	60S ribosomal protein L22			X									1
CA061476	RPL23	60S ribosomal protein L23			X									1
CB493305	RPL24	60S ribosomal protein L24			X									1
CK990685	RPL24	60S ribosomal protein L24			X									1
CB509769	RPL27A	60S ribosomal protein L27a			X									1
CB492835	RPL28	60S ribosomal protein L28			X									1
CA052925	RPL3	60S ribosomal protein L3			X									1
CA037550	RPL30	60S ribosomal protein L30			X									1
CB493650	RPL31	60S ribosomal protein L31			X									1
CB494481	RPL32	60S ribosomal protein L32			X									1
CK991223	RPL36	60S ribosomal protein L36			X									1
CB497286	RPL37	60S ribosomal protein L37			X									1
CB493957	RPL37A	60S ribosomal protein L37a			X									1
CB517839	RPL37A	60S ribosomal protein L37a			X									1
CB511620	RPL4A	60S ribosomal protein L4-A			X									1
CA054589	RPL5	60S ribosomal protein L5			X									1
CA060895	RPL6	60S ribosomal protein L6			X									1
CB510122	RPL7	60S ribosomal protein L7			X									1
CB505354	RPL7	60S ribosomal protein L7			X									1
CB492750	RPL7	60S ribosomal protein L7			X									1
CK991334	RPL7	60S ribosomal protein L7			X									1
CB510318	RPL7A	60S ribosomal protein L7a			X									1
CA051016	RPL8	60S ribosomal protein L8			X									1
CA052209	RPL8	60S ribosomal protein L8			X									1
CK990574	RPLP0	60S acidic ribosomal protein P0			X									1
CA038035	RPLP2	60S acidic ribosomal protein P2			X									1
CB490852	RPP30	Ribonuclease P protein subunit p30			X									1
CB503450	RPS10	40S ribosomal protein S10			X									1
CB509600	RPS10	40S ribosomal protein S10			X									1
CB496598	RPS10	40S ribosomal protein S10			X									1
CB510129	RPS12	40S ribosomal protein S12			X									1
CB516951	RPS14	40S ribosomal protein S14			X									1
CA047024	RPS15	40S ribosomal protein S15			X									1
CA046276	RPS16	40S ribosomal protein S16			X									1
CK990675	RPS17	40S ribosomal protein S17			X									1
CA042336	RPS18	40S ribosomal protein S18			X									1
CB498298	RPS18	40S ribosomal protein S18			X									1
CB492737	RPS19	40S ribosomal protein S19			X									1
CA046035	RPS20	40S ribosomal protein S20			X									1
CA047291	RPS23	40S ribosomal protein S23			X									1
CA769405	RPS24	40S ribosomal protein S24			X									1
CA050917	RPS25	40S ribosomal protein S25			X									1
CB497829	RPS25	40S ribosomal protein S25			X									1
CB492637	RPS26	40S ribosomal protein S26			X									1
CK990739	RPS29	40S ribosomal protein S29			X									1
CA062912	RPS3	40S ribosomal protein S3			X									1
CB495027	RPS3	40S ribosomal protein S3			X									1
CB496578	RPS3A	40S ribosomal protein S3a			X									1
CB496540	RPS3B	40S ribosomal protein S3-B			X									1
CA063904	RPS4	40S ribosomal protein S4			X									1
CB497611	RPS5	40S ribosomal protein S5			X									1
CA058008	RPS6	40S ribosomal protein S6			X									1
CA038073	RPS7	40S ribosomal protein S7			X									1
CA770307	RPS8	40S ribosomal protein S8			X									1
CB515185	RPSA	40S ribosomal protein SA			X									1
CA042018	RSAD2	Radical S-adenosyl methionine domain-containing protein 2	X		X									2
CB514536	RTEL1	Regulator of telomere elongation helicase 1			X									1
CB492200	RTN4	Reticulon-4			X									1
CA060650	RTP3	Receptor-transporting protein 3	X		X									2
CA054967	RTP3	Receptor-transporting protein 3	X					X						2
CA055885	RTP3	Receptor-transporting protein 3	X											1
CA042913	RX2	Retinal homeobox protein Rx2			X									1
CB502602	S100P	Protein S100-P			X									1
CA053164	SACS	Sacsin	X											1
CA042983	SAT1	Diamine acetyltransferase 1			X									1
CA043364	SCP2	Non-specific lipid-transfer protein			X									1
CB493191	Scrn1	Secernin-1			X									1
CB498715	SGK3	Serine/threonine-protein kinase Sgk3			X									1
CA057561	SH3BGRL	SH3 domain-binding glutamic acid-rich-like protein			X									1
CA043777	SLC29A3	Equilibrative nucleoside transporter 3			X									1
CA053629	SLC37A4	Glucose-6-phosphate translocase			X									1
CB507607	SNRPE	Small nuclear ribonucleoprotein E			X									1
CB492428	SPARC	SPARC precursor			X									1
CA055148	SPC24	Kinetochore protein Spc24			X									1
CB496775	SPG7	Paraplegin			X									1
CB498542	SPINK1	Pancreatic secretory trypsin inhibitor			X									1
CB493747	SPTAN1	Spectrin alpha chain, brain			X									1
CB514625	SRK2	Tyrosine-protein kinase SRK2	X	X				X						3
CB509763	SUB1	Activated RNA polymerase II transcriptional coactivator p15			X									1
CA058842	SUGT1	Suppressor of G2 allele of SKP1 homolog			X									1
CA053859	TAGLN	Transgelin			X									1
CA052500	TAP1	Antigen peptide transporter 1			X									1
CB509439	TAPBP	Tapasin precursor			X									1
CA037517	TC1A	Transposable element Tc1 transposase			X									1
CA039839	TNIP1	TNFAIP3-interacting protein 1			X									1
CA056804	TRAPPC5	Trafficking protein particle complex subunit 5			X									1
CA054576	TRIM16	Tripartite motif-containing protein 16			X									1
CA058867	TRPV1	Transient receptor potential cation channel subfamily V member 1			X									1
CA037126	TSTA3	GDP-L-fucose synthetase			X									1
CB514195	TTRAPL	TRAF and TNF receptor-associated protein homolog			X									1
CA058556	TTRAPL	TRAF and TNF receptor-associated protein homolog			X									1
CB492318	UBA52	Ubiquitin			X									1
CB512323	UBE2E3	Ubiquitin-conjugating enzyme E2 E3			X									1
CA055902	UBL3	Ubiquitin-like protein 3 precursor	X											1
CB515470	UBL3	Ubiquitin-like protein 3 precursor	X											1
CA044677	UBL4A	Ubiquitin-like protein 4A	X											1
CA064514	UBL7	Ubiquitin-like protein 7	X											1
CB516208	UBL7	Ubiquitin-like protein 7	X											1
CA042044	UCK1	Uridine-cytidine kinase 1			X									1
CA055287	UROD	Uroporphyrinogen decarboxylase			X									1
CA055908	USP4	Ubiquitin carboxyl-terminal hydrolase 4			X									1
CB498554	VPS29	Vacuolar protein sorting-associated protein 29			X									1
CB494409	W07G4.4	Putative aminopeptidase W07G4.4			X									1
CB491264	ZCCHC10	Zinc finger CCHC domain-containing protein 10			X									1
CA050849	ZFYVE9	Zinc finger FYVE domain-containing protein 9	X											1
CA046756	ZG16	Zymogen granule membrane protein 16 precursor			X									1
CB490953	zgc:56202	Probable ribosome biogenesis protein RLP24			X									1
CB510945	zgc:56330	Eukaryotic translation initiation factor 4E-1A-binding protein			X									1
CB508069	ZP2	Zona pellucida sperm-binding protein 2 precursor			X									1
CA055281	ZP4	Zona pellucida sperm-binding protein 4 precursor			X									1
CB498642		AF290477_1 VIG-2 [Oncorhynchus mykiss]			X		X	X	X		X			5
CA057633		AF483541_1 VHSV-induced protein [Oncorhynchus mykiss]	X		X	X						X		4
CA061046		UNKNOWN			X		X		X		X			4
CA054694		45217 pfam05316, VAR1, Mitochondrial ribosomal protein (VAR1). This family consists of the yeast mitochondrial ribosomal proteins VAR1. Mitochondria possess their own ribosomes responsible for the synthesis of a small number of proteins encoded by the ...			X		X				X			3
CA050178		MHC class I antigen [Salmo salar]		X					X	X				3
DN047885		Unkown			X	X						X		3
CA057036		Oncorhynchus mykiss clone B32 VHSV-induced protein mRNA, complete cds	X		X									2
CA040010		Oncorhynchus mykiss clone B32 VHSV-induced protein mRNA, complete cds	X		X									2
CB517430		UNKNOWN			X			X						2
CB502804		MHC class I antigen [Salmo salar]		X	X									2
CA050737		45217 pfam05316, VAR1, Mitochondrial ribosomal protein (VAR1). This family consists of the yeast mitochondrial ribosomal proteins VAR1. Mitochondria possess their own ribosomes responsible for the synthesis of a small number of proteins encoded by the ...			X			X						2
CA041130		Oncorhynchus mykiss clone B32 VHSV-induced protein mRNA, complete cds	X											1
CA769277		AF483543_1 VHSV-induced protein [Oncorhynchus mykiss]	X											1
CA049872		Oncorhynchus mykiss clone B32 VHSV-induced protein mRNA, complete cds	X											1
CB498940		Oncorhynchus mykiss clone B32 VHSV-induced protein mRNA, complete cds	X											1
CB496405		AF291718 Oncorhynchus mykiss VHSV-induced protein 2 (vig2) gene, complete cds	X											1
CA042241		Oncorhynchus mykiss clone B32 VHSV-induced protein mRNA, complete cds	X											1
CA043952		Oncorhynchus mykiss clone B32 VHSV-induced protein mRNA, complete cds	X											1
CA048447		Oncorhynchus mykiss clone B32 VHSV-induced protein mRNA, complete cds	X											1
CA051484		AF291718 Oncorhynchus mykiss VHSV-induced protein 2 (vig2) gene, complete cds	X											1
CB499762		Oncorhynchus mykiss clone B32 VHSV-induced protein mRNA, complete cds	X											1
CA043113		interferon-inducible protein Gig1 [Carassius auratus]	X											1
CA050625		PREDICTED: similar to interferon-inducible protein Gig1, partial [Danio rerio]	X											1
CB499401		UNKNOWN			X									1
CB498971		Stonustoxin subunit beta			X									1
CA043257		Class I histocompatibility antigen, F10 alpha chain precursor			X									1
CK990799		AF180489 Salmo salar clone BD4 beta-2 microglobulin (B2m) mRNA, partial cds		X										1
CA062951		Ig kappa chain V-IV region B17 precursor			X									1
CB515801		UNKNOWN			X									1
CK990914		UNKNOWN			X									1
CA039982		Salmo salar MHC class I antigen (Sasa-UBA) mRNA, Sasa-UBA*0902 allele, partial cds		X										1
CA051735		45217 pfam05316, VAR1, Mitochondrial ribosomal protein (VAR1). This family consists of the yeast mitochondrial ribosomal proteins VAR1. Mitochondria possess their own ribosomes responsible for the synthesis of a small number of proteins encoded by the ...			X									1
CA052549		UNKNOWN			X									1
CA052274		UNKNOWN			X									1
CB500378		UNKNOWN			X									1
CB492136		Cystatin precursor			X									1
CB509811		CD59-like protein [Oncorhynchus mykiss]			X									1
CA048733		Ig mu chain C region membrane-bound form			X									1
CA040586		UNKNOWN			X									1
CA040124		UNKNOWN			X									1
CA057470		UNKNOWN			X									1
CB510512		UNKNOWN			X									1
CB511023		34653 COG5048, COG5048, FOG: Zn-finger [General function prediction only].			X									1
CA059460		Oncorhynchus mykiss Onmy-LDA gene for MHC class I antigen, allele: Onmy-LDA*0101, and other genes, complete cds		X										1
CK990695		AF180483 Salmo salar clone BA5 beta-2 microglobulin (B2m) mRNA, partial cds		X										1
CA055049		UNKNOWN			X									1
CB498283		UNKNOWN			X									1
CB488520		Zgc:100965.			X									1
CA044682		UNKNOWN			X									1
CB510091		MHC class I antigen [Salmo salar]		X										1
CA049950		Oncorhynchus mykiss Onmy-LDA gene for MHC class I antigen, allele: Onmy-LDA*0101, and other genes, complete cds		X										1
CA060486		Oncorhynchus mykiss Onmy-LDA gene for MHC class I antigen, allele: Onmy-LDA*0101, and other genes, complete cds		X										1
CA051373		Oncorhynchus mykiss clone GC41 MHC class I antigen (Onmy-U41p) pseudogene, partial sequence; and proteosome subunit LMP7/PSMB8 (LMP7/PSMB8) gene, exons 3 through 6 and partial cds		X										1
CB505625		Beta-galactoside-binding lectin			X									1
CB496527		45217 pfam05316, VAR1, Mitochondrial ribosomal protein (VAR1). This family consists of the yeast mitochondrial ribosomal proteins VAR1. Mitochondria possess their own ribosomes responsible for the synthesis of a small number of proteins encoded by the ...			X									1
CB507502		45217 pfam05316, VAR1, Mitochondrial ribosomal protein (VAR1). This family consists of the yeast mitochondrial ribosomal proteins VAR1. Mitochondria possess their own ribosomes responsible for the synthesis of a small number of proteins encoded by the ...			X									1
CB517114		28981 cd00098, IGc, Immunoglobulin domain constant region subfamily; members of the IGc subfamily are components of immunoglobulins, T-cell receptors, CD1 cell surface glycoproteins, secretory glycoproteins A/C, and Major Histocompatibility Complex (MH...			X									1
CA046404		UNKNOWN			X									1
CA054061		45217 pfam05316, VAR1, Mitochondrial ribosomal protein (VAR1). This family consists of the yeast mitochondrial ribosomal proteins VAR1. Mitochondria possess their own ribosomes responsible for the synthesis of a small number of proteins encoded by the ...			X									1
CA061098		Salmo salar zonadhesin-like gene, complete cds and 3 UTR			X									1
CA058993		UNKNOWN			X									1
CA044057		UNKNOWN			X									1
CB498395		death associated protein 1b [Danio rerio]			X									1
CA037368		CG6357			X									1
CA059252		86283 pfam03247, Prothymosin, Prothymosin/parathymosin family. Prothymosin alpha and parathymosin are two ubiquitous small acidic nuclear proteins that are thought to be involved in cell cycle progression, proliferation, and cell differentiation..			X									1
CA050379		34653 COG5048, COG5048, FOG: Zn-finger [General function prediction only].			X									1
CB511814		UNKNOWN			X									1
CA040697		Oncorhynchus mykiss clone GC71 MHC class I antigen (Onmy-U71) gene, exons 2 through 7 and partial cds		X										1
CA041689		MHC class I antigene [Salmo salar]		X										1
CA043373		Oncorhynchus mykiss Onmy-LDA gene for MHC class I antigen, allele: Onmy-LDA*0101, and other genes, complete cds		X										1
CA050351		Oncorhynchus mykiss nonclassical MHC class I antigen (Onmy-LAA) gene, Onmy-LAA*0101 allele, complete cds		X										1
CA053702		Oncorhynchus mykiss Onmy-LDA gene for MHC class I antigen, allele: Onmy-LDA*0101, and other genes, complete cds		X										1
CA054941		Oncorhynchus mykiss nonclassical MHC class I antigen (Onmy-LAA) gene, Onmy-LAA*0101 allele, complete cds		X										1
CA056279		Oncorhynchus mykiss Onmy-LDA gene for MHC class I antigen, allele: Onmy-LDA*0101, and other genes, complete cds		X										1
CA059947		Oncorhynchus mykiss Onmy-LDA gene for MHC class I antigen, allele: Onmy-LDA*0101, and other genes, complete cds		X										1
CA062201		Oncorhynchus mykiss Onmy-LDA gene for MHC class I antigen, allele: Onmy-LDA*0101, and other genes, complete cds		X										1
CA063714		AF091779 Oncorhynchus mykiss non-classical MHC class I antigen (Onmy-UAA) gene, Onmy-UAA*0101 allele, complete cds		X										1
CB488875		Oncorhynchus mykiss clone GC71 MHC class I antigen (Onmy-U71) gene, exons 2 through 7 and partial cds		X										1
CB497871		Oncorhynchus mykiss nonclassical MHC class I antigen (Onmy-LAA) gene, Onmy-LAA*0101 allele, complete cds		X										1
CB498776		Oncorhynchus mykiss Onmy-LDA gene for MHC class I antigen, allele: Onmy-LDA*0101, and other genes, complete cds		X										1
CB502510		Oncorhynchus mykiss Onmy-LDA gene for MHC class I antigen, allele: Onmy-LDA*0101, and other genes, complete cds		X										1
CB502708		Oncorhynchus mykiss Onmy-LDA gene for MHC class I antigen, allele: Onmy-LDA*0101, and other genes, complete cds		X										1
CB511651		Oncorhynchus mykiss Onmy-LDA gene for MHC class I antigen, allele: Onmy-LDA*0101, and other genes, complete cds		X										1
CB514058		Oncorhynchus mykiss Onmy-LDA gene for MHC class I antigen, allele: Onmy-LDA*0101, and other genes, complete cds		X										1
CB516939		Oncorhynchus mykiss Onmy-LDA gene for MHC class I antigen, allele: Onmy-LDA*0101, and other genes, complete cds		X										1
CB517004		Oncorhynchus mykiss nonclassical MHC class I antigen (Onmy-LAA) gene, Onmy-LAA*0101 allele, complete cds		X										1
CB498341		AF287483 Oncorhynchus mykiss MHC class I heavy chain precursor (Onmy-UBA) mRNA, Onmy-UBA*101 allele, complete cds		X										1
CA054034		UNKNOWN			X									1
CB494686		UNKNOWN			X									1
CA050896		89397 pfam01290, Thymosin, Thymosin beta-4 family..			X									1
CB506047		89397 pfam01290, Thymosin, Thymosin beta-4 family..			X									1
CB496624		Thymosin beta-a			X									1
CA060138		Putative uncharacterized protein LOC342897			X									1
CA061373		SJCHGC07628 protein [Schistosoma japonicum]			X									1
CA049564		Ig heavy chain Mem5			X									1
CA058587		Ig kappa chain V-III region CLL precursor			X									1
CB501000		PREDICTED: similar to Apolipoprotein C-I precursor (Apo-CI) (ApoC-I) [Danio rerio]			X									1
CB493062		Alcohol dehydrogenase class-3			X									1
CB500878		UNKNOWN			X									1
CA038287		Lithognathus mormyrus clone lmos8p03h04 mRNA sequence			X									1
CK991216		60S acidic ribosomal protein P2			X									1
CA047299		Lithognathus mormyrus clone lmos8p03h04 mRNA sequence			X									1
CB491273		45362 pfam05462, Dicty_CAR, Slime mold cyclic AMP receptor. This family consists of cyclic AMP receptor (CAR) proteins from slime molds. CAR proteins are responsible for controlling development in Dictyostelium discoideum..			X									1
CB491914		Lithognathus mormyrus clone lithmor433 mRNA sequence			X									1
CB492793		Ictacalcin			X									1
CB510746		UNKNOWN			X									1
CA051269		Elongation factor 1-alpha, oocyte form			X									1
CA060826		Raja kenojei EF-1a mRNA for elongation factor 1 alpha, complete cds			X									1
CA061540		AMBP protein precursor			X									1
CB493464		AMBP protein precursor			X									1
CB497468		Lipocalin precursor			X									1
CA037696		UNKNOWN			X									1
CA037849		UNKNOWN			X									1
CA038051		putative 14 kDa apolipoprotein [Platichthys flesus]			X									1
CA043365		UNKNOWN			X									1
CA043844		34653 COG5048, COG5048, FOG: Zn-finger [General function prediction only].			X									1
CA048077		47828 smart00527, HMG17, domain in high mobilty group proteins HMG14 and HMG 17; .			X									1
CA051713		UNKNOWN			X									1
CA055233		45217 pfam05316, VAR1, Mitochondrial ribosomal protein (VAR1). This family consists of the yeast mitochondrial ribosomal proteins VAR1. Mitochondria possess their own ribosomes responsible for the synthesis of a small number of proteins encoded by the ...			X									1
CA056822		UNKNOWN			X									1
CA059284		UNKNOWN			X									1
CA060788		UNKNOWN			X									1
CA060882		UNKNOWN			X									1
CA061751		UNKNOWN			X									1
CA062534		85241 pfam01101, HMG14_17, HMG14 and HMG17..			X									1
CA063506		UNKNOWN			X									1
CA063700		UNKNOWN			X									1
CA063705		UNKNOWN			X									1
CA063755		UNKNOWN			X									1
CB493071		UNKNOWN			X									1
CB493802		UNKNOWN			X									1
CB496980		45362 pfam05462, Dicty_CAR, Slime mold cyclic AMP receptor. This family consists of cyclic AMP receptor (CAR) proteins from slime molds. CAR proteins are responsible for controlling development in Dictyostelium discoideum..			X									1
CB497496		UNKNOWN			X									1
CB501135		UNKNOWN			X									1
CB502763		UNKNOWN			X									1
CB512123		PREDICTED: Danio rerio similar to Zinc finger and BTB domain containing 16 (LOC560615), mRNA			X									1
CB512189		PREDICTED: similar to Rho GTPase activating protein 25 isoform a [Danio rerio]			X									1
CB516433		45217 pfam05316, VAR1, Mitochondrial ribosomal protein (VAR1). This family consists of the yeast mitochondrial ribosomal proteins VAR1. Mitochondria possess their own ribosomes responsible for the synthesis of a small number of proteins encoded by the ...			X									1
CB517212		UNKNOWN			X									1
CB517893		UNKNOWN			X									1
CK990488		UNKNOWN			X									1
CK991159		UNKNOWN			X									1
CK991298		45366 pfam05466, BASP1, Brain acid soluble protein 1 (BASP1 protein). This family consists of several brain acid soluble protein 1 (BASP1) or neuronal axonal membrane protein NAP-22. The BASP1 is a neuron enriched Ca(2+)-dependent calmodulin-binding pr...			X									1
CK990777		MGC52838 protein [Xenopus laevis]			X									1
CB515535		PREDICTED: similar to Caspase-4 precursor (CASP-4) (Caspase-11) (ICH-3 protease) [Danio rerio]			X									1
CA039186		34653 COG5048, COG5048, FOG: Zn-finger [General function prediction only].			X									1
CA041509		UNKNOWN			X									1
CA043401		Salmo salar clone CH214-714P22 MHC Class I (Sasa-UBA) gene, Sasa-UBA*0601 allele, partial cds; and proteasome subunit beta type 8 (PSMB8a), proteasome subunit beta type 10 (PSMB10a), PSMB9a-like (PSMB9a-like), proteosome subunit beta type 9 (PSMB9), tr...			X									1
CA045970		UNKNOWN			X									1
CA046767		PREDICTED: similar to interferon-induced, hepatitis C-associated microtubular aggregat [Danio rerio]			X									1
CA048050		UNKNOWN			X									1
CA048114		UNKNOWN			X									1
CA051716		UNKNOWN			X									1
CA052131		UNKNOWN			X									1
CA055572		34653 COG5048, COG5048, FOG: Zn-finger [General function prediction only].			X									1
CA060755		UNKNOWN			X									1
CA062698		UNKNOWN			X									1
CA064430		UNKNOWN			X									1
CB496844		33547 COG3752, COG3752, Predicted membrane protein [Function unknown].			X									1
CB497524		Uncharacterized protein C6orf58 homolog precursor			X									1
CB500057		UNKNOWN			X									1
CB500266		OMPOMCA O.mykiss POMC A mRNA for proopiomelanocortine A			X									1
CB501098		UNKNOWN			X									1
CB505648		34653 COG5048, COG5048, FOG: Zn-finger [General function prediction only].			X									1
CB505751		34653 COG5048, COG5048, FOG: Zn-finger [General function prediction only].			X									1
CB510630		Salmo salar clone CH214-714P22 MHC Class I (Sasa-UBA) gene, Sasa-UBA*0601 allele, partial cds; and proteasome subunit beta type 8 (PSMB8a), proteasome subunit beta type 10 (PSMB10a), PSMB9a-like (PSMB9a-like), proteosome subunit beta type 9 (PSMB9), tr...			X									1
CB510852		UNKNOWN			X									1
CB511278		unknown protein [Siniperca chuatsi]			X									1
CB511626		Salmo salar clone CH214-714P22 MHC Class I (Sasa-UBA) gene, Sasa-UBA*0601 allele, partial cds; and proteasome subunit beta type 8 (PSMB8a), proteasome subunit beta type 10 (PSMB10a), PSMB9a-like (PSMB9a-like), proteosome subunit beta type 9 (PSMB9), tr...			X									1
CB512193		UNKNOWN			X									1
CB516395		UNKNOWN			X									1
